# Supplementary material for: Y-CpG-based semen age prediction: analysis of vasectomized samples and development of an optimized multiplex assay evaluated in independent and mixed samples
Source: Int J Legal Med. 2026 Apr 14;140(4):2055–64. doi: 10.1007/s00414-026-03797-y (PMC13275618; doi:10.1007/s00414-026-03797-y)
Supplement: Supplementary file 2 — Supplementary file2 (XLSX 20 kb) [file 414_2026_3797_MOESM2_ESM.xlsx]

## Sheet: Table S1
Table S1. Primer information designed in the original study. Asterisks indicate markers selected for the stepwise and lasso models.
CpG ID	Position	F / R	Sequence (5’-3’)	Original 10plex Conc. (μM)	Optimized 5plex Conc. (μM)	Amplicon size (bp)
	(GRch38)
cg08258654*	chrY:9400042	Forward	TCGTCGGCAGCGTCAGATGTGTATAAGAGACAG TGGTTAGAGAATTAGTTGAAGAAGTTAAG	0.24	0.4	173
		Reverse	GTCTCGTGGGCTCGGAGATGTGTATAAGAGACAG CTTCTCATTCCACTCCAATTAAATAATATC
cg00061679*	chrY:23168025	Forward	TCGTCGGCAGCGTCAGATGTGTATAAGAGACAG TGTTGGTTGTTTTGATATTTAAAGTAGG	2.9	4	239
		Reverse	GTCTCGTGGGCTCGGAGATGTGTATAAGAGACAG CATTAAAAAACTAATTCACTACTATTTAAT
cg00903245	chrY:9483685	Forward	TCGTCGGCAGCGTCAGATGTGTATAAGAGACAG TGAGGATGGTAGAGAGGATTATA	0.14	-	146
		Reverse	GTCTCGTGGGCTCGGAGATGTGTATAAGAGACAG ATATTTCTCCCAAACCAATCATATT
cg15810474*	chrY:9468841	Forward	TCGTCGGCAGCGTCAGATGTGTATAAGAGACAG ATGAAGTTATTTGAAGAGGGAATAG	0.2	0.35	181
		Reverse	GTCTCGTGGGCTCGGAGATGTGTATAAGAGACAG CCCAAACTCCCTAAATAAACAAATATATC
cg26432476	chrY:10093002	Forward	TCGTCGGCAGCGTCAGATGTGTATAAGAGACAG TTGTTTAGTTTTAATAGATTAGAGGTAAG	3.8	-	271
		Reverse	GTCTCGTGGGCTCGGAGATGTGTATAAGAGACAG AAAAAAAACAACTACCCTAAAACAAAA
cg12566071	chrY:14805487	Forward	TCGTCGGCAGCGTCAGATGTGTATAAGAGACAG GGTGGGAGAAATAAGGAAATAGTT	0.24	-	132
		Reverse	GTCTCGTGGGCTCGGAGATGTGTATAAGAGACAG ACTTCTTCAATACTAATACCTTCTACA
cg14933403	chrY:7278129	Forward	TCGTCGGCAGCGTCAGATGTGTATAAGAGACAG ATATAAAAATTAGTTGGGTATGGTGT	0.3	-	170
		Reverse	GTCTCGTGGGCTCGGAGATGTGTATAAGAGACAG CACTATAACCTCAAACTCCCTAATTAA
cg13372258*	chrY:10093006	Forward	TCGTCGGCAGCGTCAGATGTGTATAAGAGACAG GGGTTTTTGGGGTAGTTAGG	0.3	0.7	219
		Reverse	GTCTCGTGGGCTCGGAGATGTGTATAAGAGACAG AACCCAAAATACCTACTATTACCA
cg00063477	chrY:20579909	Forward	TCGTCGGCAGCGTCAGATGTGTATAAGAGACAG GATTTTTTGGATATATTAAGTTTGGATAG	0.38	-	162
		Reverse	GTCTCGTGGGCTCGGAGATGTGTATAAGAGACAG ACTAAATTATATTCTTCCACACAAAATACT
cg14446584*	chrY:12710685	Forward	TCGTCGGCAGCGTCAGATGTGTATAAGAGACAG GTGAGGGTAATGTTGATTTTATAGAATG	1.5	2.2	199
		Reverse	GTCTCGTGGGCTCGGAGATGTGTATAAGAGACAG ACACAATACCCAAAAAAACTCAATAAT
Index for 2nd PCR		Forward	CAAGCAGAAGACGGCATACGAGAT [i7] GTCTCGTGGGCTCGG	1	1
		Reverse	AATGATACGGCGACCACCGAGATCTACAC [i5] TCGTCGGCAGCGTC

## Sheet: Table S2
Table S2. Regression coefficients and p-values with age adjustment at each CpG site comparing vasectomized and normal semen samples. Asterisks indicate markers selected for the stepwise and lasso models.
Position	CpG ID	n	coef_no	p_no	coef_yes	p_yes
chrY:7278129	cg14933403	159	-0.019965	8.56667e-05	0.003525	0.661425
chrY:9400019*	-	159	0.071899	0.000172285	0.007753	0.798467
chrY:9400037		159	0.116549	9.29481e-15	0.02722	0.218949
chrY:9400042	cg08258654	159	0.019337	0.161839	-0.006588	0.768398
chrY:9400045*		159	0.124564	1.92792e-17	0.012308	0.559455
chrY:9468841*	cg15810474	159	0.096985	2.70736e-07	-0.072799	0.013924
chrY:9468853		159	0.129274	3.74867e-13	-0.036796	0.165655
chrY:9468881		159	-0.089677	3.82623e-16	-0.005511	0.730482
chrY:10092902		159	0.517043	6.84124e-48	0.004578	0.907676
chrY:10092931		159	0.659988	1.27495e-58	-0.001371	0.973399
chrY:10092965		159	0.3197	1.52574e-48	-0.003456	0.885945
chrY:10092971		159	0.464226	2.2975e-51	0.015825	0.63283
chrY:10092994		159	0.382955	7.10041e-53	-0.008495	0.748938
chrY:10093003	cg26432476	159	0.513392	1.34337e-55	-0.014679	0.664187
chrY:10093006*	cg13372258	159	0.275947	3.10865e-56	-0.008735	0.626751
chrY:10093026		159	0.468168	2.56522e-59	0.003347	0.907455
chrY:10093041		159	0.732391	4.36584e-56	-0.006414	0.893231
chrY:10093055		159	0.258255	1.89613e-46	0.015203	0.454189
chrY:10093061		159	0.481568	3.31513e-57	-0.002751	0.928785
chrY:10093069		159	0.608694	3.72279e-58	-0.005209	0.891635
chrY:10093077		159	0.186106	6.48052e-47	-0.000753	0.958553
chrY:10093084		159	0.471214	7.54386e-62	0.008953	0.746467
chrY:10093090		159	0.59452	5.0646e-56	0.012109	0.755237
chrY:10093105		159	0.372158	1.61084e-49	0.013481	0.624286
chrY:12710685*	cg14446584	159	-0.577464	3.33802e-56	0.03481	0.355161
chrY:14805487	cg12566071	159	-0.088041	6.48793e-36	0.004087	0.637969
chrY:20579903		159	-0.006918	0.00370709	-0.014234	0.000263
chrY:20579909	cg00063477	159	0.008177	0.00956594	-0.0017	0.737354
chrY:20579934		159	0.008834	0.0192386	-0.01239	0.04266
chrY:23168025*	cg00061679	159	-0.278155	1.01965e-52	0.01087	0.57413
chrY:23168069		159	-0.084269	5.80325e-50	0.003382	0.584188
chrY:23168085*		159	-0.300205	1.54384e-63	0.001967	0.908526

## Sheet: Table S3
Table S3. Age prediction analysis of semen–vaginal fluid mixture samples using the stepwise and lasso regression models. 'Chr. Age' refers to chronological age.
No.	Chr.Age (M/F)	Ratio (M:F)	Stepwise model			Lasso model
			Predicted Age of Semen Single Source	Predicted Age of Mixture	Difference between Predicted Ages	Predicted Age of Semen Single Source	Predicted Age of Mixture	Difference between Predicted Ages
1	43/23	01:10:00	36.64	37.33	0.69	36.99	37.26	0.27
2	35/53	01:10:00	41.19	35.01	-6.18	41.93	36.7	-5.23
3	60/53	01:10:00	51.79	55.86	4.07	51.17	52.6	1.43
4	70/55	01:15:00	51.87	57.08	5.21	50.46	55.52	5.06
5	27/63	01:15:00	32.37	33.35	0.98	31.92	33.19	1.27
6	55/63	01:15:00	42.59	48.72	6.13	43	47.93	4.93
7	31/34	01:20:00	9.3	14.02	4.72	9.47	13.6	4.13
8	23/34	01:20:00	25.19	34.31	9.12	25.53	32.94	7.41
9	52/43	01:20:00	46.39	44.86	-1.53	45.79	45.19	-0.6
MAE					4.29			3.37
					3

## Sheet: Table S4
Table S4. Quantification results of the mixture samples measured with the Quantifiler Trio kit.
Ratio	Large	Small	Y
10:1_1	25.491	19.806	3.154
10:1_2	33.244	27.207	4.141
10:1_3	33.287	27.049	3.534
15:1_1	29.895	23.029	2.894
15:1_2	31.569	30.165	2.522
15:1_3	31.517	29.721	3.6
20:1_1	42.964	38.928	3.6
20:1_2	48.453	45.653	3.058
20:1_3	50.758	42.573	3.324
